# Supplementary material for: Applications of teledentistry in a French inmate population: A one-year observational study
Source: PLoS One. 2021 Apr 7;16(4):e0247778. doi: 10.1371/journal.pone.0247778 (PMC8026055; doi:10.1371/journal.pone.0247778)
Supplement: S1 File — (XLSX) [file pone.0247778.s001.xlsx]

## Sheet: stats_2018
nb	Department	Dpt name	gender	dentist name outside	last appointment to the dentist	dentist	validator	emergency score	no decay	sealent	filling without decay	filling with decay	enamel decay	internal carie related discolouration in dentine. No beakdown visible	proximal decay	cavity	marginale ridge breakdown	decay near to the pulp	root	fistula / abscess	tooth has been removed	tooth need to be removed	other	D	M	F	DMF
1	chruus	CHRU US	M	no	12	1	1	4					4			1			1			1	2	7	0	0	7
2	chruus	CHRU US	M	Yes	6	1	1	2			6	1	3											4	0	6	10
3	chruus	CHRU US	M	no	60	1	1	2			1	1												1	0	1	2
4	chruus	CHRU US	M	no	120	1	1	2					8											8	0	0	8
5	chruus	CHRU US	M	Yes	12	1	1	2			1		1			2								3	0	1	4
6	chruus	CHRU US	M	no	60	1	1	1																0	0	0	0
7	chruus	CHRU US	M	no	120	1	1	4								5			1					6	0	0	6
8	chruus	CHRU US	M	Yes	120	1	1	3			3	6	1			4								11	0	3	14
9	chruus	CHRU US	M	no	60	1	1	4								10			8					18	0	0	18
10	chruus	CHRU US	M	Yes	12	1	1	2			1		6			1								7	0	1	8
11	chruus	CHRU US	M	no	12	1	1	2								12								12	0	0	12
12	chruus	CHRU US	M	no	6	1	1	4											1				1	1	0	0	1
13	chruus	CHRU US	M	no	12	1	1	1					1											1	0	0	1
14	chruus	CHRU US	M	no	60	1	1	1					1											1	0	0	1
15	chruus	CHRU US	M	no	12	1	1	1					1											1	0	0	1
16	chruus	CHRU US	M	Yes	60	1	1	4			1		1			10								11	0	1	12
17	chruus	CHRU US	M	Yes	120	1	1	4								4			13					17	0	0	17
18	chruus	CHRU US	M	no	60	1	1	2					1			1								2	0	0	2
19	chruus	CHRU US	M	Yes	6	1	1	2								7								7	0	0	7
20	chruus	CHRU US	M	no	6	1	1	4			6	2				2			1					5	0	6	11
21	chruus	CHRU US	M	Yes	6	1	1	4			1								1					1	0	1	2
22	chruus	CHRU US	M	no	12	1	1	2			1					1								1	0	1	2
23	chruus	CHRU US	M	no	12	1	1	4								4			3					7	0	0	7
24	chruus	CHRU US	M	Yes	6	1	1	2			1	1				3			1					5	0	1	6
25	chruus	CHRU US	M	no	120	1	1	2					2			1								3	0	0	3
26	chruus	CHRU US	M	Yes	6	1	1	1																0	0	0	0
27	chruus	CHRU US	M	Yes	6	1	1	4			8	1				1			1			1	1	4	0	8	12
28	chruus	CHRU US	M	no	60	1	1	4			2	1				8			3					12	0	2	14
29	chruus	CHRU US	M	Yes	12	1	1	4				1				6			1					8	0	0	8
30	chruus	CHRU US	M	no	6	1	1	4			6	4				3			2		2			9	2	6	17
31	chruus	CHRU US	M	Yes	1	1	1	2				1				9					4			10	4	0	14
32	chruus	CHRU US	M	no	12	1	1	4				1	1			2			1					5	0	0	5
33	chruus	CHRU US	M	Yes	12	1	1	4			11					2			8					10	0	11	21
34	chruus	CHRU US	M	Yes	60	1	1	4			3	2	1			1			2					6	0	3	9
35	chruus	CHRU US	M	no	12	1	1	4					1			2						1		4	0	0	4
36	chruus	CHRU US	M	no	6	1	1	1			5										2			0	2	5	7
37	chruus	CHRU US	M	no	60	1	1	4			1	1	1			7			5					14	0	1	15
38	chruus	CHRU US	M	no	12	1	1	2			5					1								1	0	5	6
39	chruus	CHRU US	M	no	12	1	1	2			2	2				1								3	0	2	5
40	chruus	CHRU US	M	Yes	120	1	1	4			1					8			5				1	13	0	1	14
41	chruus	CHRU US	M	Yes	6	1	1	3				1				3								4	0	0	4
42	chruus	CHRU US	M	Yes	12	1	1	2			10	3												3	0	10	13
43	chruus	CHRU US	M	no	12	1	1	4			2					3			1					4	0	2	6
44	chruus	CHRU US	M	Yes	12	1	1	4								6			1					7	0	0	7
45	chruus	CHRU US	M	no	60	1	1	1			1											2		2	0	1	3
46	chruus	CHRU US	M	Yes	60	1	1	4			3		1			7	1		1					10	0	3	13
47	chruus	CHRU US	M	no	60	1	1	4								12			4					16	0	0	16
48	chruus	CHRU US	M	Yes	1	1	1	2			7		2			4			1					7	0	7	14
49	chruus	CHRU US	M	Yes	1	1	1	4			6	5				1			2					8	0	6	14
50	chruus	CHRU US	M	no	120	1	1	2								8							2	8	0	0	8
51	chruus	CHRU US	M	no	1	1	1	4			6					2			1					3	0	6	9
52	chruus	CHRU US	M	Yes	1	1	1	2			8	2				3								5	0	8	13
53	chruus	CHRU US	M	no	120	1	1	4			2	1				3			8					12	0	2	14
54	chruus	CHRU US	M	no	120	1	1	4								9			1					10	0	0	10
55	chruus	CHRU US	M	no	60	1	1	2								8					3			8	3	0	11
56	chruus	CHRU US	M		12	1	1	4				2	1			5			4					12	0	0	12
57	chruus	CHRU US	M		60	1	1	4								8			14					22	0	0	22
58	chruus	CHRU US	M	no	120	1	1	2					2			5	1							8	0	0	8
59	chruus	CHRU US	M	no	1	1	1	1			4		1											1	0	4	5
60	chruus	CHRU US	M	no	60	1	1	4				2				7			2					11	0	0	11
61	chruus	CHRU US	M	no	6	1	1	2			1	2				6					1	1		9	1	1	11
62	chruus	CHRU US	M	Yes	1	1	1	2			10	2				2								4	0	10	14
63	chruus	CHRU US	M	no	12	1	1	2			4					3						1		4	0	4	8
64	chruus	CHRU US	M	Yes	6	1	1	4			2	5				1			1					7	0	2	9
65	chruus	CHRU US	M	no	6	1	1	4			5										2	2	1	2	2	5	9
66	chruus	CHRU US	M	no	6	1	1	2			1	1				1								2	0	1	3
67	chruus	CHRU US	M	no	120	1	1	4			1					1					1	2		3	1	1	5
68	chruus	CHRU US	M	no	120	1	1	2			3		1			1								2	0	3	5
69	chruus	CHRU US	M	no	6	1	1	2								1								1	0	0	1
70	chruus	CHRU US	M	Yes	1	1	1	4			5					2					1	3		5	1	5	11
71	chruus	CHRU US	M	no	60	1	1										1							1	0	0	1
72	chruus	CHRU US	M	no	6	1	1						1			1								2	0	0	2
73	chruus	CHRU US	M	no	12	1	1																	0	0	0	0
74	chruus	CHRU US	M	yes	1	1	1	2				1				3								4	0	0	4
75	chruus	CHRU US	M	no	12	1	1	4					1			4					1	2		7	1	0	8
76	chruus	CHRU US	M	yes	12	1	1	2			7	4				3								7	0	7	14
77	chruus	CHRU US	M	yes	6	1	1	4			2					8			1					9	0	2	11
78	chruus	CHRU US	M	yes	6	1	1	2			22	2				3								5	0	22	27
79	chruus	CHRU US	M	no	12	1	1	4			1					4			1					5	0	1	6
80	chruus	CHRU US	M	no	12	1	1	1			3													0	0	3	3
81	chruus	CHRU US	M	yes	12	1	1	2																0	0	0	0
82	chruus	CHRU US	M	no	6	1	1	1																0	0	0	0
83	chruus	CHRU US	M	no	6	1	1	4			2	1				4			1					6	0	2	8
84	chruus	CHRU US	M	yes	60	1	1	4			3	1				3			8					12	0	3	15
85	chruus	CHRU US	M	no	12	1	1	4			1	1				4			1					6	0	1	7
86	chruus	CHRU US	M	yes	60	1	1	4			1	4				8			1					13	0	1	14
87	chruus	CHRU US	M	no	60	1	1						1			13								14	0	0	14
88	chruus	CHRU US	M	no	12	1	1	2			11	1									1			1	1	11	13
89	chruus	CHRU US	M	no	12	1	1	2			10	1	1			2								4	0	10	14
90	chruus	CHRU US	M	no	120	1	1	2			4	1												1	0	4	5
91	chruus	CHRU US	M	no	60	1	1	4								10			1					11	0	0	11
92	chruus	CHRU US	M	no	12	1	1	4			1	2	2			1			4					9	0	1	10
93	chruus	CHRU US	M	yes	60	1	1	2			17					1								1	0	17	18
94	chruus	CHRU US	M	yes	1	1	1	2			2	3				2								5	0	2	7
95	chruus	CHRU US	M	no	60	1	1	2					1			3								4	0	0	4
96	chruus	CHRU US	M	no	60	1	1	4			9					3			1					4	0	9	13
97	chruus	CHRU US	M	no	12	1	1	4			1	1				1			5					7	0	1	8
98	chruus	CHRU US	M	no	6	1	1	4			2					4			1					5	0	2	7
99	chruus	CHRU US	M	no	6	1	1	4			1	5							1					6	0	1	7
100	chruus	CHRU US	M	yes	1	1	1	2								7								7	0	0	7
101	chruus	CHRU US	M	no	1	1	1																	0	0	0	0
102	chruus	CHRU US	M	no	6	1	1	2					1			4								5	0	0	5
103	chruus	CHRU US	M	yes	12	1	1																	0	0	0	0
104	chruus	CHRU US	M	no	60	1	1									5			3					8	0	0	8
105	chruus	CHRU US	M	no	60	1	1	4				12							4					16	0	0	16
106	chruus	CHRU US	M	no	12	1	1	2				2				4								6	0	0	6
107	chruus	CHRU US	M	no	12	1	1	1																0	0	0	0
108	chruus	CHRU US	M	no	120	1	1	2				1				11								12	0	0	12
109	chruus	CHRU US	M	no	12	1	1	4								2			2					4	0	0	4
110	chruus	CHRU US	M	yes	12	1	1	2								1			1					2	0	0	2
111	chruus	CHRU US	M	yes	1	1	1	2				3				6								9	0	0	9
112	chruus	CHRU US	M	yes	1	1	1	2			2	1				2								3	0	2	5
113	chruus	CHRU US	M	yes	1	1	1	2			2	5				4								9	0	2	11
114	chruus	CHRU US	M	no	12	1	1						4			1								5	0	0	5
115	chruus	CHRU US	M	yes	12	1	1																	0	0	0	0
116	chruus	CHRU US	M	yes	60	1	1																	0	0	0	0
117	chruus	CHRU US	M	yes	6	1	1	2								6								6	0	0	6
118	chruus	CHRU US	M	yes	12	1	1	4			2	1	1			3			1					6	0	2	8
119	chruus	CHRU US	M	no	12	1	1	2				2	1			9					3			12	3	0	15
120	chruus	CHRU US	M	no	12	1	1	4				1	1			7			4					13	0	0	13
121	chruus	CHRU US	M	no	12	1	1	4								6			15					21	0	0	21
122	chruus	CHRU US	M	yes	60	1	1	4				2				6			3					11	0	0	11
123	chruus	CHRU US	M	yes	1	1	1																	0	0	0	0
124	chruus	CHRU US	M	no	120	1	1	4								9			2					11	0	0	11
125	chruus	CHRU US	M	yes	1	1	1	4				4	2			2			5					13	0	0	13
126	chruus	CHRU US	M	yes	1	1	1	4			5	2				7			1					10	0	5	15
127	chruus	CHRU US	M	no	60	1	1																	0	0	0	0
128	chruus	CHRU US	M	yes	12	1	1	2			12	1				2					1			3	1	12	16
129	chruus	CHRU US	M	no	6	1	1	2			2	5												5	0	2	7
130	chruus	CHRU US	M	yes	12	1	1	2								3								3	0	0	3
131	chruus	CHRU US	M	yes	12	1	1	2			9	3				5								8	0	9	17
132	chruus	CHRU US	M	no	60	1	1	2								12								12	0	0	12
133	chruus	CHRU US	M	no	12	1	1																	0	0	0	0
134	chruus	CHRU US	M	no	12	1	1	4								10			1					11	0	0	11
135	chruus	CHRU US	M	no	60	1	1	2								6								6	0	0	6
136	chruus	CHRU US	M	no	60	1	1	2					2			6								8	0	0	8
137	chruus	CHRU US	M	yes	6	1	1	4				1	1			2			2					6	0	0	6
138	chruus	CHRU US	M	yes	1	1	1	2			6	1	1			3								5	0	6	11
139	chruus	CHRU US	M	no	6	1	1	2			2	1				5					2			6	2	2	10
140	chruus	CHRU US	M	yes	6	1	1	2			1	2				6								8	0	1	9
141	chruus	CHRU US	M	yes	1	1	1	4			3	2				5			1					8	0	3	11
142	chruus	CHRU US	M	yes	1	1	1	4				1				10			4		1			15	1	0	16
143	chruus	CHRU US	M	yes	60	1	1	4								14			6		2			20	2	0	22
144	chruus	CHRU US	M	no	60	1	1	2					3			5								8	0	0	8
145	chruus	CHRU US	M	no	120	1	1	4			1					5			3		1			8	1	1	10
146	chruus	CHRU US	M	no	60	1	1	2			1	2	2			8					1			12	1	1	14
147	chruus	CHRU US	M	no	12	1	1	4				1				1			3					5	0	0	5
148	chruus	CHRU US	M	no	120	1	1	2								5								5	0	0	5
149	chruus	CHRU US	M	no	12	1	1	4			1					3			12		3			15	3	1	19
150	chruus	CHRU US	M	no	120	1	1	4			1	1	1			2			4					8	0	1	9
151	chruus	CHRU US	M	no	60	1	1	2								2								2	0	0	2
152	chruus	CHRU US	M	yes	1	1	1	4			5	1				5			2					8	0	5	13
153	chruus	CHRU US	M	yes	1	1	1	4			2	1	1			2			1					5	0	2	7
154	chruus	CHRU US	M	no	12	1	1																	0	0	0	0
155	chruus	CHRU US	M	no	60	1	1	2				2				8								10	0	0	10
156	chruus	CHRU US	M	no	12	1	1	2			1	5				7					1			12	1	1	14
157	chruus	CHRU US	M	yes	6	1	1	2				4				7					1			11	1	0	12
158	chruus	CHRU US	M	no	60	1	1	2			3	1				2								3	0	3	6
159	chruus	CHRU US	M	no	12	1	1	4								9			11					20	0	0	20
160	chruus	CHRU US	M	yes	60	1	1	4								10			11		2			21	2	0	23
161	chruus	CHRU US	M	yes	6	1	1	4				1				6			2		1			9	1	0	10
162	chruus	CHRU US	M	oui	12	1	1	2								1					1			1	1	0	2
163	chruus	CHRU US	M	no	6	1	1	2								7					1			7	1	0	8
164	chruus	CHRU US	M	yes	12	1	1	4			1					6						5		11	0	1	12
165	chruus	CHRU US	M	no	12	1	1	2								2								2	0	0	2
166	chruus	CHRU US	M	no	12	1	1	1													2			0	2	0	2
167	chruus	CHRU US	M	no	120	1	1	4								3					1	4		7	1	0	8
168	chruus	CHRU US	M	no	12	1	1	4			1											2		2	0	1	3
169	chruus	CHRU US	M	no	12	1	1	0																0	0	0	0
170	chruus	CHRU US	M	yes	6	1	1	4			4											1		1	0	4	5
171	chruus	CHRU US	M	no	120	1	1	1																0	0	0	0
172	chruus	CHRU US	M	no	60	1	1	4				1				9					1	2		12	1	0	13
173	chruus	CHRU US	M	no	12	1	1	2			2	1				5								6	0	2	8
174	chruus	CHRU US	M	no	12	1	1	4			1					1						8		9	0	1	10
175	chruus	CHRU US	M	no	6	1	1	4			2										1	1		1	1	2	4
176	chruus	CHRU US	M	no	12	1	1	4			2					5						6		11	0	2	13
177	chruus	CHRU US	M	yes	6	1	1	4			8	1				1					1	6		8	1	8	17
178	chruus	CHRU US	M	yes	6	1	1	4			1					1						1		2	0	1	3
179	chruus	CHRU US	M	yes	120	1	1	4			2					2					1	3		5	1	2	8
180	chruus	CHRU US	M	no	120	1	1	4								4						3		7	0	0	7
181	chruus	CHRU US	M	no	12	1	1	4			1					1						2		3	0	1	4
182	chruus	CHRU US	M	no	12	1	1	4			2	1										1		2	0	2	4
183	chruus	CHRU US	M		120	1	1	1			5													0	0	5	5
184	chruus	CHRU US	M	no	120	1	1	2				1				1								2	0	0	2
185	chruus	CHRU US	M	yes	1	1	1	2			5	2									2			2	2	5	9
186	chruus	CHRU US	M		60	1	1	4			1					5						2		7	0	1	8
187	chruus	CHRU US	M		12	1	1	1			7													0	0	7	7
188	chruus	CHRU US	M		12	1	1	2			4		1											1	0	4	5
189	chruus	CHRU US	M	yes	6	1	1	4			2	6				4			1		2			11	2	2	15
190	chruus	CHRU US	M		60	1	1	2								3								3	0	0	3
191	chruus	CHRU US	M	yes	1	1	1				1	2	2			4								8	0	1	9
192	chruus	CHRU US	M		12	1	1	4			5	1				5			10					16	0	5	21
193	chruus	CHRU US	M		120	1	1	2								1	2							3	0	0	3
194	chruus	CHRU US	M		120	1	1	1			1													0	0	1	1
195	chruus	CHRU US	M	no	12	1	1	2								6					1			6	1	0	7
196	chruus	CHRU US	M	yes	12	1	1	2			2					5								5	0	2	7
197	chruus	CHRU US	M	no	12	1	1	4			4	2				6			1					9	0	4	13
198	chruus	CHRU US	M	yes	1	1	1	4								1			3					4	0	0	4
199	chruus	CHRU US	M	no	12	1	1	4				1				7			3		1			11	1	0	12
200	chruus	CHRU US	M	no	12	1	1	4								2			1					3	0	0	3
201	chruus	CHRU US	M	no	60	1	1	2								6					1			6	1	0	7
202	chruus	CHRU US	M	yes	12	1	1	2			6	7				4								11	0	6	17
203	chruus	CHRU US	M	no	6	1	1	2			13	3									1			3	1	13	17
204	chruus	CHRU US	M	yes	60	1	1	4								12			2					14	0	0	14
205	chruus	CHRU US	M	no	60	1	1	4				4				2			3					9	0	0	9
206	chruus	CHRU US	M	no	1	1	1	2								1								1	0	0	1
207	chruus	CHRU US	M	no	12	1	1	4											2					2	0	0	2
208	chruus	CHRU US	M	no	12	1	1	2			4	2				5					1			7	1	4	12
209	chruus	CHRU US	M	yes	120	1	1																	0	0	0	0
210	chruus	CHRU US	M	no	60	1	1	4			5					2			1		1			3	1	5	9
211	chruus	CHRU US	M	yes	1	1	1	2				1									4			1	4	0	5
212	chruus	CHRU US	M	no	60	1	1	4			1	1				1			3					5	0	1	6
213	chruus	CHRU US	M	no	12	1	1	4								8			1					9	0	0	9
214	chruus	CHRU US	M	yes	6	1	1	2					2			7								9	0	0	9
215	chruus	CHRU US	M	yes	6	1	1	4			6	4				6			2					12	0	6	18
216	chruus	CHRU US	M	yes	12	1	1	1																0	0	0	0
217	chruus	CHRU US	M	no	12	1	1	4			2	2				10			3					15	0	2	17
218	chruus	CHRU US	M	no	120	1	1	4								6			1					7	0	0	7
219	chruus	CHRU US	M	no	12	1	1	4					1			5			2					8	0	0	8
220	chruus	CHRU US	M	yes	60	1	1	2			2		1			2								3	0	2	5
221	chruus	CHRU US	M	yes	12	1	1	4								8			2					10	0	0	10
222	chruus	CHRU US	M	no	60	1	1	4			1					6			4					10	0	1	11
223	chruus	CHRU US	M	no	1	1	1	4			5	1				6			2					9	0	5	14
224	chruus	CHRU US	M	no	1	1	1	4			1	1				3			1					5	0	1	6
225	chruus	CHRU US	M	yes	12	1	1	2					1			3								4	0	0	4
226	chruus	CHRU US	M	no	12	1	1	4								6			1		1			7	1	0	8
227	chruus	CHRU US	M	no	12	1	1	4				4	2			5			3					14	0	0	14
228	chruus	CHRU US	M	no	60	1	1	4			3	2				7			1		1			10	1	3	14
229	chruus	CHRU US	M	no	120	1	1	4			1		2			7			4					13	0	1	14
230	chruus	CHRU US	M	no	12	1	1	4								3			2					5	0	0	5
231	chruus	CHRU US	M	no	60	1	1	4				1				11			1					13	0	0	13
232	chruus	CHRU US	M	no	12	1	1	2			2		1											1	0	2	3
233	chruus	CHRU US	M	no	1	1	1	2			3					4					1			4	1	3	8
234	chruus	CHRU US	M	no	1	1	1	4				1				9			1		1			11	1	0	12
235	chruus	CHRU US	M	no	12	1	1	2				1				4								5	0	0	5
236	chruus	CHRU US	M	no	12	1	1	2			2	1	1			8								10	0	2	12
237	chruus	CHRU US	M	no	12	1	1	2					3			4					1			7	1	0	8
238	chruus	CHRU US	M	yes	12	1	1	4			3	2				4			1					7	0	3	10
239	chruus	CHRU US	M	yes	6	1	1	4			4	3	3			3			2					11	0	4	15
240	chruus	CHRU US	M	no	12	1	1	2					1			2								3	0	0	3
241	chruus	CHRU US	M	no	6	1	1	4			2	5	2			3			2		2			12	2	2	16
242	chruus	CHRU US	M	yes	1	1	1	4								1			1					2	0	0	2
243	chruus	CHRU US	M	no	60	1	1	2			4		1			4								5	0	4	9
244	chruus	CHRU US	M	no	12	1	1	2			1	6				2					2			8	2	1	11
245	chruus	CHRU US	M	no	12	1	1	4				1	1			7			1		1			10	1	0	11
246	chruus	CHRU US	M	yes	6	1	1	2			1	2	3								1			5	1	1	7
247	chruus	CHRU US	M	yes	12	1	1	4				5				8			5		1			18	1	0	19
248	chruus	CHRU US	M	yes	60	1	1	4			3					5			2					7	0	3	10
249	chruus	CHRU US	M		12	1	1	4								16			2					18	0	0	18
250	chruus	CHRU US	M	no	12	1	1	4					3			1			1					5	0	0	5
251	chruus	CHRU US	M	no	12	1	1	2					4			3								7	0	0	7
252	chruus	CHRU US	M	yes	1	1	1	4				2				2			5					9	0	0	9
253	chruus	CHRU US	M	no	12	1	1	1																0	0	0	0
254	chruus	CHRU US	M	no	60	1	1	2			1					4								4	0	1	5
255	chruus	CHRU US	M	no	60	1	1	2			1					3								3	0	1	4
256	chruus	CHRU US	M	yes	12	1	1	2								2								2	0	0	2
257	chruus	CHRU US	M	no	6	1	1	2			4	2	2			2								6	0	4	10
258	chruus	CHRU US	M	yes	12	1	1	2			13	2				3								5	0	13	18
259	chruus	CHRU US	M	yes	12	1	1	2				1	1			6								8	0	0	8
260	chruus	CHRU US	M	no	120	1	1	4			2	2	1			6			6					15	0	2	17
261	chruus	CHRU US	M	no	6	1	1	4								6			14					20	0	0	20
262	chruus	CHRU US	M	yes	1	1	1	2			5	7												7	0	5	12
263	chruus	CHRU US	M	no	12	1	1	4					2			2			2					6	0	0	6
264	chruus	CHRU US	M	yes	1	1	1	2			3	4	1			2								7	0	3	10
265	chruus	CHRU US	M	no	1	1	1	2			1		2		1									3	0	1	4
266	chruus	CHRU US	M	no	60	1	1	2					3			7								10	0	0	10
267	chruus	CHRU US	M	yes	12	1	1	2			2	1				3					1			4	1	2	7
268	chruus	CHRU US	M	no	12	1	1	2					1			1								2	0	0	2
269	chruus	CHRU US	M	no	12	1	1	2			9	6				1					1			7	1	9	17
270	chruus	CHRU US	M	yes	12	1	1	2					2			8								10	0	0	10
271	chruus	CHRU US	M	no	60	1	1	4			1					7			3		1			10	1	1	12
272	chruus	CHRU US	M	no	12	1	1	2			5	4	3			2					2			9	2	5	16
273	chruus	CHRU US	M	no	12	1	1	4					1			4			2					7	0	0	7
274	chruus	CHRU US	M	yes	12	1	1	2				2	2			3								7	0	0	7
275	chruus	CHRU US	M	no	12	1	1	4				1	2			2			2					7	0	0	7
276	chruus	CHRU US	M	no	12	1	1	2			8	2	2			1								5	0	8	13
277	chruus	CHRU US	M	no	12	1	1	4			3		2			1			1					4	0	3	7
278	chruus	CHRU US	M	/	120	1	1	1																0	0	0	0
279	chruus	CHRU US	M	no	120	1	1	4				1				4			3					8	0	0	8
280	chruus	CHRU US	M	no	60	1	1	2			1	4				1								5	0	1	6
281	chruus	CHRU US	M	yes	60	1	1	4								4			5					9	0	0	9
282	chruus	CHRU US	M	no	12	1	1	4					1			3	1		3					8	0	0	8
283	chruus	CHRU US	M	yes	6	1	1	4					2			5			2					9	0	0	9
284	chruus	CHRU US	M	yes	12	1	1	4			13	4							1		1			5	1	13	19
285	chruus	CHRU US	M	no	12	1	1	1																0	0	0	0
286	chruus	CHRU US	M	yes	6	1	1	2				2	6											8	0	0	8
287	chruus	CHRU US	M	no	60	1	1	2					3			3								6	0	0	6
288	chruus	CHRU US	M	no	12	1	1	2					1			3						1		5	0	0	5
289	chruus	CHRU US	M	no	60	1	1	2					2			6								8	0	0	8
290	chruus	CHRU US	M	no	60	1	1	4			3		3			1			1					5	0	3	8
291	chruus	CHRU US	M	no	12	1	1	2					3			1								4	0	0	4
292	chruus	CHRU US	M		60	1	1																	0	0	0	0
293	chruus	CHRU US	M		120	1	1	4				3				14		1	10					28	0	0	28
294	chruus	CHRU US	M		120	1	1	4				2				8			1					11	0	0	11
295	chruus	CHRU US	M		12	1	1	4					1			6			4		1			11	1	0	12
296	chruus	CHRU US	M		12	1	1	4			3	4				1			3					8	0	3	11
297	chruus	CHRU US	M		12	1	1	2			8	5												5	0	8	13
298	chruus	CHRU US	M		12	1	1	2			6	5	1			2								8	0	6	14
299	chruus	CHRU US	M		1	1	1	2			8	3									1			3	1	8	12
300	chruus	CHRU US	M		12	1	1	2			15	1				2								3	0	15	18
301	chruus	CHRU US	M		60	1	1	1			1													0	0	1	1
302	chruus	CHRU US	M		12	1	1	2			1	1	1			2								4	0	1	5
303	chruus	CHRU US	M		12	1	1	2			1	1	2			6						1		10	0	1	11
304	chruus	CHRU US	M		120	1	1	1														1		1	0	0	1
305	chruus	CHRU US	M		1	1	1	4				1	2			8			2					13	0	0	13
306	chruus	CHRU US	M		6	1	1	4			8	1	1			1			2					5	0	8	13
307	chruus	CHRU US	M	no	12	1	1	3				1	1			2								4	0	0	4
308	chruus	CHRU US	M		6	1	1	4			2					2			1					3	0	2	5
309	chruus	CHRU US	M		120	1	1	2					2			10								12	0	0	12
310	chruus	CHRU US	M		12	1	1	3					3			6								9	0	0	9
311	chruus	CHRU US	M		12	1	1	3					3			4								7	0	0	7
312	chruus	CHRU US	M		60	1	1	2								1								1	0	0	1
313	chruus	CHRU US	M		120	1	1	2					2			6								8	0	0	8
314	chruus	CHRU US	M		120	1	1	4					1			2			1					4	0	0	4
315	chruus	CHRU US	M		6	1	1	4			9								1					1	0	9	10
316	chruus	CHRU US	M		6	1	1	4								9			4		2			13	2	0	15
317	chruus	CHRU US	M		6	1	1	2			2	4				3								7	0	2	9
318	chruus	CHRU US	M		1	1	1	1																0	0	0	0
319	chruus	CHRU US	M		60	1	1	2								7								7	0	0	7
320	chruus	CHRU US	M		6	1	1	2								4			1					5	0	0	5
321	chruus	CHRU US	M		12	1	1																	0	0	0	0
322	chruus	CHRU US	M		120	1	1	1																0	0	0	0
323	chruus	CHRU US	M		1	1	1	1																0	0	0	0
324	chruus	CHRU US	M		60	1	1	2				1				5								6	0	0	6
325	chruus	CHRU US	M		60	1	1	4								3			2					5	0	0	5
326	chruus	CHRU US	M		6	1	1	2								3								3	0	0	3
327	chruus	CHRU US	M		12	1	1	4								7			3					10	0	0	10
328	chruus	CHRU US	M		120	1	1	4			3	1				1			3		1			5	1	3	9
329	chruus	CHRU US	M		12	1	1	2			6		1											1	0	6	7
330	chruus	CHRU US	M		12	1	1	1			7										5			0	5	7	12
331	chruus	CHRU US	M		12	1	1	2			2		1			3			1					5	0	2	7
332	chruus	CHRU US	M		12	1	1	1																0	0	0	0
333	chruus	CHRU US	M		12	1	1	4			2					6			4					10	0	2	12
334	chruus	CHRU US	M		60	1	1	2			1	1	2			1					1			4	1	1	6
335	chruus	CHRU US	M		12	1	1	4				3	1			2			4					10	0	0	10
336	chruus	CHRU US	M		12	1	1																	0	0	0	0
337	chruus	CHRU US	M		6	1	1	4			1	2	1			4			1		2			8	2	1	11
338	chruus	CHRU US	M		12	1	1	2								7					1			7	1	0	8
339	chruus	CHRU US	M		12	1	1	4			2	1				3			1		2			5	2	2	9
340	chruus	CHRU US	M		12	1	1	1																0	0	0	0
341	chruus	CHRU US	M		60	1	1	4			1		1			7			4					12	0	1	13
342	chruus	CHRU US	M		12	1	1	4					1			3			8					12	0	0	12
343	chruus	CHRU US	M		60	1	1	2			4								1					1	0	4	5
344	chruus	CHRU US	M		12	1	1	4			10					1			6					7	0	10	17
345	chruus	CHRU US	M		12	1	1	4								4			1					5	0	0	5
346	chruus	CHRU US	M		12	1	1	2								7								7	0	0	7
347	chruus	CHRU US	M		12	1	1	1																0	0	0	0
348	chruus	CHRU US	M		6	1	1	2								3								3	0	0	3
349	chruus	CHRU US	M		12	1	1	2			1		1			1			1					3	0	1	4
350	chruus	CHRU US	M		60	1	1	2			1					5								5	0	1	6
351	chruus	CHRU US	M		12	1	1	2			1					4								4	0	1	5
352	chruus	CHRU US	M		60	1	1	4			4	1				1			1					3	0	4	7
353	chruus	CHRU US	M		12	1	1	1																0	0	0	0
354	chruus	CHRU US	M		12	1	1	4					2			5			3				1	10	0	0	10
355	chruus	CHRU US	M	/	120	1	1	4								10			1		1			11	1	0	12
356	chruus	CHRU US	M		120	1	1	2					1			5								6	0	0	6
357	chruus	CHRU US	M		120	1	1	2					2			3	1							6	0	0	6
358	chruus	CHRU US	M		60	1	1	4			4	2				1			4					7	0	4	11
359	chruus	CHRU US	M		6	1	1	2			1		2											2	0	1	3
360	chruus	CHRU US	M		6	1	1	4			1		3			1			1					5	0	1	6
361	chruus	CHRU US	M		12	1	1	2					4			2								6	0	0	6
362	chruus	CHRU US	M		6	1	1	3			6	2	1			5								8	0	6	14
363	chruus	CHRU US	M		60	1	1	4					4			6			1		3			11	3	0	14
364	chruus	CHRU US	M		12	1	1	2								1								1	0	0	1
365	chruus	CHRU US	M		12	1	1	4			4	2				2			1					5	0	4	9
366	chruus	CHRU US	M		12	1	1	2			1					1					1		1	1	1	1	3
367	chruus	CHRU US	M		60	1	1	2			2	1	2			1						1		5	0	2	7
368	chruus	CHRU US	M		1	1	1	4					1			2			4					7	0	0	7
369	chruus	CHRU US	M		1	1	1	4				1				2			1		1			4	1	0	5
370	chruus	CHRU US	M		120	1	1	4					2			3			1					6	0	0	6
371	chruus	CHRU US	M		12	1	1	4			1		3			15			1		1			19	1	1	21
372	chruus	CHRU US	M		12	1	1	1																0	0	0	0
373	chruus	CHRU US	M		120	1	1	4											1					1	0	0	1
374	chruus	CHRU US	M		60	1	1	4			1		2			4			1					7	0	1	8
375	chruus	CHRU US	M		6	1	1	2			5	3												3	0	5	8
376	chruus	CHRU US	M		12	1	1	4			1					2			3					5	0	1	6
377	chruus	CHRU US	M		6	1	1	2				1	1								1		1	2	1	0	3
378	chruus	CHRU US	M		12	1	1	2					1			2						1		4	0	0	4
379	chruus	CHRU US	M		12	1	1	2					3											3	0	0	3
380	chruus	CHRU US	M		12	1	1	2			1	3	1								3		1	4	3	1	8
381	chruus	CHRU US	M		60	1	1	2					1											1	0	0	1
382	chruus	CHRU US	M		60	1	1	4					2			6			6					14	0	0	14
383	chruus	CHRU US	M		1	1	1				4		1								2			1	2	4	7
384	chruus	CHRU US	M		12	1	1	2			1		2			1								3	0	1	4
385	chruus	CHRU US	M		60	1	1	1																0	0	0	0
386	chruus	CHRU US	M		6	1	1	2			6	1				1								2	0	6	8
387	chruus	CHRU US	M		12	1	1																	0	0	0	0
388	chruus	CHRU US	M		6	1	1	1			9											1		1	0	9	10
389	chruus	CHRU US	M		1	1	1	2			4	1				4								5	0	4	9
390	chruus	CHRU US	M		120	1	1	4					2			3			3					8	0	0	8
391	chruus	CHRU US	M	no	60	1	1	2					2											2	0	0	2
392	chruus	CHRU US	M		12	1	1	4								1			1					2	0	0	2
393	chruus	CHRU US	M		6	1	1	2			9					1					6			1	6	9	16
394	chruus	CHRU US	M	no	12	1	1	4											1					1	0	0	1
395	chruus	CHRU US	M		120	1	1	4			2								1					1	0	2	3
396	chruus	CHRU US	M		1	1	1	1			7													0	0	7	7
397	chruus	CHRU US	M		6	1	1	2			2		2			1								3	0	2	5
398	chruus	CHRU US	M		12	1	1	2			1					11								11	0	1	12
399	chruus	CHRU US	M	no	12	1	1	4					3						1		2	1		5	2	0	7
400	chruus	CHRU US	M	yes	12	1	1	2					1			3								4	0	0	4
401	chruus	CHRU US	M		60	1	1	2			2		1											1	0	2	3
402	chruus	CHRU US	M		12	1	1	2					2			1								3	0	0	3
403	chruus	CHRU US	M	yes	6	1	1	2			3	3	1			1								5	0	3	8
404	chruus	CHRU US	M	no	12	1	1	2			1	1	2			2			1					6	0	1	7
405	chruus	CHRU US	M	yes	6	1	1	1			2													0	0	2	2
406	chruus	CHRU US	M	yes	12	1	1	3			9	1	1			1						1		4	0	9	13
407	chruus	CHRU US	M	yes	6	1	1	2			1	2	2			3								7	0	1	8
408	chruus	CHRU US	M	yes	1	1	1	1			3		1											1	0	3	4
409	chruus	CHRU US	M		6	1	1																	0	0	0	0
410	chruus	CHRU US	M	yes	6	1	1	1			8											1		1	0	8	9
411	chruus	CHRU US	M		120	1	1	4			1					10			5					15	0	1	16
412	chruus	CHRU US	M		1	1	1																	0	0	0	0
413	chruus	CHRU US	M		60	1	1	4			1	1				5			1		9			7	9	1	17
414	chruus	CHRU US	M		12	1	1	4								3			1		1			4	1	0	5
415	chruus	CHRU US	M	no	12	1	1	1			5	1				1								2	0	5	7
416	chruus	CHRU US	M	no	60	1	1	4			1					2			2					4	0	1	5
417	chruus	CHRU US	M		12	1	1	4			2	1	6			4			2					13	0	2	15
418	chruus	CHRU US	M	no	12	1	1	2			4	3				2								5	0	4	9
419	chruus	CHRU US	M	yes	60	1	1	4			2		2			8			2					12	0	2	14
420	chruus	CHRU US	M	yes	12	1	1									1								1	0	0	1
421	chruus	CHRU US	M	no	60	1	1	4								2			4					6	0	0	6
422	chruus	CHRU US	M	yes	12	1	1	2	1			1	2			3								6	0	0	6
423	chruus	CHRU US	M	no	60	1	1	4					1			2			3		1			6	1	0	7
424	chruus	CHRU US	M	yes	12	1	1	4			1					2			1					3	0	1	4
425	chruus	CHRU US	M	no	6	1	1	1			2											1		1	0	2	3
426	chruus	CHRU US	M	no	60	1	1	2					4			3								7	0	0	7
427	chruus	CHRU US	M	yes	6	1	1	2			3	3				3						1		7	0	3	10
428	chruus	CHRU US	M	yes	12	1	1	2			1		2			2								4	0	1	5
429	chruus	CHRU US	M	no	12	1	1	1			10													0	0	10	10
430	chruus	CHRU US	M	yes	1	1	1	4					1			3			1		1			5	1	0	6
431	chruus	CHRU US	M	no	60	1	1	3																0	0	0	0
432	chruus	CHRU US	M	yes	12	1	1	2			6	3												3	0	6	9
433	chruus	CHRU US	M	no	60	1	1	4			8	3				2			1			1		7	0	8	15
434	chruus	CHRU US	M	yes	6	1	1	4					1			6			2			1		10	0	0	10
435	chruus	CHRU US	M	no	12	1	1	2				1				1								2	0	0	2
436	chruus	CHRU US	M	no	120	1	1	2					3			7								10	0	0	10
437	chruus	CHRU US	M	no	12	1	1	2					4											4	0	0	4
438	chruus	CHRU US	M	yes	6	1	1	2					2											2	0	0	2
439	chruus	CHRU US	M	no	60	1	1	4								11			6					17	0	0	17
440	chruus	CHRU US	M	no	1	1	1	2				1												1	0	0	1
441	chruus	CHRU US	M	no	12	1	1	1																0	0	0	0
442	chruus	CHRU US	M	no	120	1	1	2				2	3			2								7	0	0	7
443	chruus	CHRU US	M	no	1	1	1	2				1	1											2	0	0	2
444	chruus	CHRU US	M	no	60	1	1	4								8			1					9	0	0	9
445	chruus	CHRU US	M	yes	6	1	1	2			8	2												2	0	8	10
446	chruus	CHRU US	M	no	12	1	1	4					2			3			2				1	7	0	0	7
447	chruus	CHRU US	M	no	60	1	1	4			1		1			6			5		4			12	4	1	17
448	chruus	CHRU US	M	yes	12	1	1	2			2	1	6				1							8	0	2	10
449	chruus	CHRU US	M	yes	1	1	1	1			4													0	0	4	4
450	chruus	CHRU US	M	no	60	1	1	4					2			1			1					4	0	0	4
451	chruus	CHRU US	M	yes	6	1	1	2			3					2					1			2	1	3	6
452	chruus	CHRU US	M	no	6	1	1	4					2			9			5					16	0	0	16
453	chruus	CHRU US	M	yes	1	1	1	3			3	1	3			8								12	0	3	15
454	chruus	CHRU US	M		120	1	1	2			3		3			1								4	0	3	7
455	chruus	CHRU US	M	no	120	1	1	4					3			5			1					9	0	0	9
456	chruus	CHRU US	M	no	12	1	1	1					1											1	0	0	1
457	chruus	CHRU US	M	no	120	1	1	4					1			9			2					12	0	0	12
458	chruus	CHRU US	M	no	12	1	1	4			2					3			1					4	0	2	6
459	chruus	CHRU US	M	yes	1	1	1	2			1	3	4			2								9	0	1	10
460	chruus	CHRU US	M	/	60	1	1	2			8					1					1		1	1	1	8	10
461	chruus	CHRU US	M	yes	12	1	1	2					3			1								4	0	0	4
462	chruus	CHRU US	M	no	60	1	1	3					1			3								4	0	0	4
463	chruus	CHRU US	M	yes	12	1	1	4			1		2		1	1			2		1			6	1	1	8
464	chruus	CHRU US	M	yes	1	1	1	2			1	1				1								2	0	1	3
465	chruus	CHRU US	M	yes	12	1	1	2			3	1				1								2	0	3	5
466	chruus	CHRU US	M	yes	1	1	1	4				3	4			4	1		2					14	0	0	14
467	chruus	CHRU US	M	yes	60	1	1	4				1	1			8			2		2			12	2	0	14
468	chruus	CHRU US	M	yes	1	1	1	4								5			2					7	0	0	7
469	chruus	CHRU US	M	yes	1	1	1	1			1													0	0	1	1
470	chruus	CHRU US	M	no	12	1	1	2					7											7	0	0	7
471	chruus	CHRU US	M	no	60	1	1	4								3			1					4	0	0	4
472	chruus	CHRU US	M	no	6	1	1	2				1	2			1								4	0	0	4
473	chruus	CHRU US	M	no	6	1	1	4			2	3	3			1			3					10	0	2	12
474	chruus	CHRU US	M	no	12	1	1	2					2				1							3	0	0	3
475	chruus	CHRU US	M	no	12	1	1	4					11			1			4					16	0	0	16
476	chruus	CHRU US	M	yes	6	1	1	4			1	1	1			5			1					8	0	1	9
477	chruus	CHRU US	M	no	6	1	1																	0	0	0	0
478	chruus	CHRU US	M	no	6	1	1																	0	0	0	0
479	chruus	CHRU US	M	no	12	1	1	4			3		1			3			3					7	0	3	10
480	chruus	CHRU US	M	no	12	1	1	2					1			2								3	0	0	3
481	chruus	CHRU US	M	no	12	1	1	2			11					1					1			1	1	11	13
482	chruus	CHRU US	M	yes	6	1	1	2					1			5								6	0	0	6
483	chruus	CHRU US	M	no	12	1	1	2			2		5			1					1			6	1	2	9
484	chruus	CHRU US	M	yes	6	1	1	3			1		1						1					2	0	1	3
485	chruus	CHRU US	M	yes	6	1	1	2			8	2				1								3	0	8	11
486	chruus	CHRU US	M	no	60	1	1	4			2	1	1			7			4			2		15	0	2	17
487	chruus	CHRU US	M	yes	12	1	1	1			1													0	0	1	1
488	chruus	CHRU US	M	no	12	1	1	2			6	2									2			2	2	6	10
489	chruus	CHRU US	M	no	12	1	1	4			1	2				6			7		1			15	1	1	17
490	chruus	CHRU US	M	no	12	1	1	2			1		4			2								6	0	1	7
491	chruus	CHRU US	M	no	6	1	1	2					4			2								6	0	0	6
492	chruus	CHRU US	M	yes	6	1	1	2					3											3	0	0	3
493	chruus	CHRU US	M	no	12	1	1	2					1											1	0	0	1
494	chruus	CHRU US	M	no	12	1	1	1																0	0	0	0
495	chruus	CHRU US	M	yes	6	1	1	2					5			1					1		1	6	1	0	7
496	chruus	CHRU US	M	no	60	1	1	3			4		2			1					2			3	2	4	9
497	chruus	CHRU US	M	no	60	1	1	4								11			3		1			14	1	0	15
498	chruus	CHRU US	M	no	60	1	1	2					2											2	0	0	2
499	chruus	CHRU US	M	no	60	1	1	2					4			2						1		7	0	0	7
500	chruus	CHRU US	M	no	6	1	1	1			2													0	0	2	2
501	chruus	CHRU US	M	yes	6	1	1	1			3													0	0	3	3
502	chruus	CHRU US	M	no	60	1	1	1																0	0	0	0
503	chruus	CHRU US	M	no	6	1	1	4					4						3					7	0	0	7
504	chruus	CHRU US	M	yes	12	1	1	2					5											5	0	0	5
505	chruus	CHRU US	M	no	120	1	1	4			1	1	3			2			1					7	0	1	8
506	chruus	CHRU US	M	yes	12	1	1	2			1		3											3	0	1	4
507	chruus	CHRU US	M	no	12	1	1	1																0	0	0	0
508	chruus	CHRU US	M	no	6	1	1	4			11								1					1	0	11	12
509	chruus	CHRU US	M	no	120	1	1	2					1											1	0	0	1
510	chruus	CHRU US	M	yes	12	1	1	2			3		2											2	0	3	5
511	chruus	CHRU US	M	no	12	1	1	2			2					2						1		3	0	2	5
512	chruus	CHRU US	M	no	12	1	1	2				2	1			1								4	0	0	4
513	chruus	CHRU US	M	yes	60	1	1	2				6	1			1								8	0	0	8
514	chruus	CHRU US	M	no	60	1	1	3			1		3			4						1		8	0	1	9
515	chruus	CHRU US	M	no	12	1	1																	0	0	0	0
516	chruus	CHRU US	M	yes	1	1	1	2								2								2	0	0	2
517	chruus	CHRU US	M	no	12	1	1	2					2			1								3	0	0	3
518	chruus	CHRU US	M	yes	12	1	1	2			4		2											2	0	4	6
519	chruus	CHRU US	M	no	60	1	1	4			2					2			5		1			7	1	2	10
520	chruus	CHRU US	M	no	12	1	1	3				2	7			1			1		3			11	3	0	14
521	chruus	CHRU US	M	no	60	1	1	4								1			4					5	0	0	5
522	chruus	CHRU US	M	no	60	1	1	2					1											1	0	0	1
523	chruus	CHRU US	M	no	60	1	1	1																0	0	0	0
524	chruus	CHRU US	M	no	12	1	1	1																0	0	0	0
525	chruus	CHRU US	M	yes	6	1	1	4					1						3					4	0	0	4
526	chruus	CHRU US	M	no	12	1	1	2					3			2								5	0	0	5
527	chruus	CHRU US	M	yes	12	1	1	4					2			6			3		2			11	2	0	13
528	chruus	CHRU US	M	no	1	1	1	2			6	2					1				1			3	1	6	10
529	chruus	CHRU US	M	yes	12	1	1	2			2		1			5					1			6	1	2	9
530	chruus	CHRU US	M	yes	1	1	1	2					4			4								8	0	0	8
531	chruus	CHRU US	M	no	60	1	1	4			1		4			6			3		1			13	1	1	15
532	chruus	CHRU US	M	no	60	1	1	4					5			2			3		1			10	1	0	11
533	chruus	CHRU US	M	no	60	1	1	2					2			1								3	0	0	3
534	chruus	CHRU US	M	no	1	1	1	1																0	0	0	0
535	chruus	CHRU US	M	no	6	1	1	4			1		2			2			2					6	0	1	7
536	chruus	CHRU US	M	no	60	1	1	4					5			4			4		1			13	1	0	14
537	chruus	CHRU US	M	no	12	1	1	1																0	0	0	0
538	chruus	CHRU US	M		12	1	1	4								9			1		5			10	5	0	15
539	chruus	CHRU US	M	no	12	1	1	4					2						1		1			3	1	0	4
540	chruus	CHRU US	M	no	60	1	1	1			1											1		1	0	1	2
541	chruus	CHRU US	M	yes	12	1	1	2					7											7	0	0	7
542	chruus	CHRU US	M	no	1	1	1	2				1	1											2	0	0	2
543	chruus	CHRU US	M	no	120	1	1	1																0	0	0	0
544	chruus	CHRU US	M	no	6	1	1	4			1		8			7			3		3			18	3	1	22
545	chruus	CHRU US	M	no	120	1	1	2					1			3								4	0	0	4
546	chruus	CHRU US	M	no	1	1	1	2					1			1								2	0	0	2
547	chruus	CHRU US	M	no	6	1	1	4					9			2			1					12	0	0	12
548	chruus	CHRU US	M	yes	12	1	1	4					5			2			2					9	0	0	9
549	chruus	CHRU US	M	no	12	1	1	4					4			1			2					7	0	0	7
550	chruus	CHRU US	M	yes	12	1	1	2								3								3	0	0	3
551	chruus	CHRU US	M	no	12	1	1	2			1		5											5	0	1	6
552	chruus	CHRU US	M	yes	1	1	1	4				5	3			4			5					17	0	0	17
553	chruus	CHRU US	M	no	120	1	1	2					1			2								3	0	0	3
554	chruus	CHRU US	M	no	60	1	1	1																0	0	0	0
555	uschru34	CHRU Montpellier	M	no	12	1	1	2			13	2				1								3	0	13	16
556	uschru34	CHRU Montpellier	M	no	12	1	1																	0	0	0	0
557	uschru34	CHRU Montpellier	M		12	1	1	1			15		2											2	0	15	17
558	uschru34	CHRU Montpellier	M		12	1	1	4			5	2				4			1					7	0	5	12
559	uschru34	CHRU Montpellier	M		60	1	1	2				2				4			1					7	0	0	7
560	uschru34	CHRU Montpellier	M		60	1	1	2			3	1	1											2	0	3	5
561	uschru34	CHRU Montpellier	M	no	12	1	1	1																0	0	0	0
																								3245	165	944	4354
																								5.78431	0.294118	1.68271	7.76114
																							max	28	9	22	28
																							min	0	0	0	0
																							NB patient	494	101	260		CAOD	Nb	%
																								0.88057	0.180036	0.463458		0	52	0.0926916
																												1	23	0.0409982
																												2	27	0.0481283
																												3	32	0.057041
																												4	34	0.0606061
																												5	40	0.0713012
																												6	33	0.0588235
																												7	53	0.0944742
																												8	41	0.0730838
																												9	34	0.0606061
																												10	32	0.057041
																												11	23	0.0409982
																												12	27	0.0481283
																												13	20	0.0356506
																												14	28	0.0499109
																												15	13	0.0231729
																												16	11	0.0196078
																												17	17	0.030303
																												18	6	0.0106952
																												19	3	0.00534759
																												20	2	0.00356506
																												21	4	0.00713012
																												22	3	0.00534759
																												23	1	0.00178253
																												24	0	0
																												25	0	0
																												26	0	0
																												27	1	0.00178253
																												28	1	0.00178253
																												TOTAL	561	1
